# Supplementary material for: Physical Activity as a Habit in Long-Term Care: A Multidisciplinary Guideline
Source: Healthcare (Basel). 2026 Mar 2;14(5):631. doi: 10.3390/healthcare14050631 (PMC12984252; doi:10.3390/healthcare14050631)
Supplement: Supplementary file 1 [file healthcare-14-00631-s001.zip]

Archive with 1 entries (1 files):
- healthcare-4150618-SI.pdf
